# Supplementary material for: Electrolyte imbalance markers and acid–base disturbances in Brazilian male runners during a 45-km mountain ultramarathon
Source: PeerJ. 2026 May 27;14:e21308. doi: 10.7717/peerj.21308 (PMC13221983; doi:10.7717/peerj.21308)
Supplement: Supplemental Information 1 [file peerj-14-21308-s001.xlsx]

## Sheet: Pre Race
TBM (Kg)	Height (m)	B FAT %	B FAT (kg)	BMI	Lean (Kg)	Lean (%)	Wtr (Lt)	Wtr (%)	pH	pCO2 (mmHg)	pO2 (mmHg)	Na+ (mmol/L)	K+ (mmol/L)	Ca++ (mmol/L)	Glu (mg/dL)	Lac (mmol/L)	Hct %	HCO3- (mmol/L)	Tempo de Prova (min)	Group
66.1	1.72	10.1	6.7	22.3	59.4	89.9	43.5	65.8	7.4	39	62	143	4.2	1.19	105	1.2	49	24.2	312.18	Group 1 (Fastest)
67.7	1.76	10.2	6.9	21.9	60.8	89.8	44.5	65.7	7.45	37	62	144	7.42	1.4	78	2.6	50	25.7	346.02	Group 1 (Fastest)
64	1.62	9.1	5.8	24.4	58.2	90.9	42.6	66.6	7.45	39	73	142	5.1	1.18	111	2.4	42	27.1	364	Group 1 (Fastest)
78	1.87	7.7	6	22.3	72	92.3	52.7	67.6	7.43	43	65	142	4.9	1.19	96	2.3	42	28.5	368.52	Group 1 (Fastest)
58.3	1.65	11.1	6.5	21.4	51.8	88.9	37.9	65	7.41	40	67	143	4.6	1.24	81	1.5	48	25.4	372.82	Group 1 (Fastest)
78.9	1.77	9.6	7.6	25.2	71.3	90.4	52.2	66.2	7.46	41	63	143	5.4	1.19	1.24	2.4	47	29.2	389.87	Group 1 (Fastest)
76.6	1.8	10.1	7.7	23.6	68.9	89.9	30.4	65.8	7.42	44	70	142	5	1.17	93	1.8	41	28.5	421.68	Group 1 (Fastest)
77.5	1.79	11.9	9.2	24.2	68.3	88.1	50	64.5	7.42	39	64	142	4.8	1.37	97	1.6	45	25.3	429.72	Group 1 (Fastest)
73.7	1.77	10.3	7.6	23.5	66.7	89.7	48.4	65.7	7.44	39	62	141	5.8	1.22	82	2.2	51	26.5	433.4	Group 1 (Fastest)
64.5	1.73	7.6	4.9	21.6	59.7	92.4	43.7	67.6	7.4	38	63	147	6.7	1.22	115	3.7	53	23.5	446.6	Group 1 (Fastest)
68.7	1.71	9.3	6.4	25.5	62.3	90.7	45.6	66.4	7.39	40	73	146	4.4	1.2	103	2.2	44	24.2	447.27	Group 2 (Moderate-Fast)
68.3	1.86	8.9	6.1	19.7	62.2	91.1	45.5	66.6	7.43	39	64	139	4.8	1.22	83	1.7	46	25.9	453.38	Group 2 (Moderate-Fast)
81.8	1.77	12	9.8	26.1	72	88	52.7	64.4	7.43	41	61	146	4.6	1.25	84	1.9	44	27.2	465.22	Group 2 (Moderate-Fast)
82.9	1.84	10.9	9	24.5	73.9	89.1	54.1	65.3	7.43	38	62	138	5.2	1.19	84	1.4	45	25.2	465.33	Group 2 (Moderate-Fast)
80.1	1.75	11.6	9.3	26.2	70.8	88.4	51.8	64.7	7.47	37	72	142	5.4	1.14	113	2.4	44	26.9	466.78	Group 2 (Moderate-Fast)
100.8	1.82	11.7	11.8	30.4	89	88.3	65.1	64.6	7.4	43	62	146	5.3	1.33	95	2.2	46	26.6	476.33	Group 2 (Moderate-Fast)
81.5	1.73	10.4	8.5	27.2	73	89.6	53.4	65.5	7.43	42	68	140	4.3	1.17	90	0.9	51	27.9	477.32	Group 2 (Moderate-Fast)
74.1	1.72	16.3	12.1	25	62	83.7	45.4	61.3	7.4	43	62	141	4.4	1.24	83	1.3	44	26.6	477.93	Group 2 (Moderate-Fast)
90.4	1.84	10	9	26.7	81.4	90	59.6	65.9	7.43	43	66	140	4.7	1.19	104	2.7	47	28.5	480.92	Group 2 (Moderate-Fast)
76.6	1.72	13.6	11.8	29.3	74.8	86.4	54.8	63.3	7.4	42	60	143	5	1.2	95	2.3	48	26	480.93	Group 2 (Moderate-Fast)
67.9	1.69	13.4	9.1	23.8	58.8	86.6	43	63.3	7.42	42	64	140	5.6	1.26	102	2.6	45	27.2	484.18	Group 3 (Moderate-Slow)
83.8	1.8	15.5	13	25.9	70.8	84.5	51.8	61.8	7.44	39	71	142	4.7	1.15	113	1.8	48	26.5	484.87	Group 3 (Moderate-Slow)
72.4	1.72	11.9	8.6	24.5	63.8	88.1	46.7	64.5	7.42	38	66	143	4.7	1.17	94	1.2	46	24.6	488.58	Group 3 (Moderate-Slow)
77.7	1.71	12	9.3	26.6	68.4	88	50.1	64.5	7.42	41	72	144	5.4	1.2	101	3	48	26.6	514.88	Group 3 (Moderate-Slow)
72.6	1.74	8.3	6	24	66.6	91.7	48.8	67.2	7.42	43	62	143	6	1.3	88	2.5	43	27.9	522.33	Group 3 (Moderate-Slow)
77.7	1.76	11.5	8.9	25.1	68.8	88.5	50.4	64.9	7.41	41	69	144	4.7	1.23	97	0.8	40	26	527.3	Group 3 (Moderate-Slow)
75	1.73	10.3	7.7	25.1	67.3	89.7	49.3	65.7	7.41	41	64	145	5.9	1.3	81	1.3	53	26	533.15	Group 3 (Moderate-Slow)
88.2	1.78	10.8	9.5	27.8	78.7	89.2	57.6	65.3	7.43	39	63	145	4.3	1.19	81	1.3	43	25.9	533.32	Group 3 (Moderate-Slow)
97.7	1.87	9.6	9.4	27.9	88.3	90.4	64.6	66.1	7.43	40	59	140	4.5	1.17	90	1.7	44	26.5	536.15	Group 3 (Moderate-Slow)
72.4	1.74	12.4	9	23.9	63.4	87.6	46.4	64.1	7.4	48	68	146	5	1.26	100	3	45	29.7	558.6	Group 3 (Moderate-Slow)
81.2	1.73	10.2	8.3	27.1	72.9	89.8	53.4	65.8	7.41	36	69	142	5	1.25	87	2.3	45	22.8	595.65	Group 4 (Slowest)
71	1.71	12	8.5	24.3	62.5	88	45.8	64.5	7.4	45	63	141	5.1	1.24	119	2.3	47	27.9	602.87	Group 4 (Slowest)
76.8	1.72	10.4	8	26	68.8	89.6	50.4	65.6	7.45	40	74	143	4.8	1.25	103	1.8	41	27.8	605.57	Group 4 (Slowest)
61.9	1.77	6.8	4.2	19.8	57.7	93.2	42.2	68.2	7.42	41	63	146	4.1	1.22	90	1.2	43	26.6	607.23	Group 4 (Slowest)
69.6	1.66	9.6	6.7	25.3	62.9	90.4	46	66.1	7.4	38	61	143	5.3	1.18	93	2	47	23.5	622.35	Group 4 (Slowest)
67.8	1.64	10	6.8	22.4	61	90	44.7	65.9	7.41	45	71	144	4.6	1.21	101	1.5	45	28.5	623.48	Group 4 (Slowest)
79.3	1.74	11.7	9.3	26.2	70	88.3	51.2	64.6	7.4	41	65	143	5	1.27	87	1.3	44	25.4	641.27	Group 4 (Slowest)
76.1	1.73	17.3	13.2	25.4	62.9	82.7	46	60.4	7.41	41	70	142	5.6	1.41	86	1.9	46	26	641.28	Group 4 (Slowest)
73.3	1.66	8.9	6.5	26.6	66.8	91.1	48.9	66.7	7.42	45	57	142	5.4	1.19	94	2.2	42	29.2	641.38	Group 4 (Slowest)
69.2	1.83	10.3	7.1	20.7	62.1	89.7	45.5	65.8	7.41	40	66	143	5.3	1.28	78	1.8	47	25.4	668.75	Group 4 (Slowest)

## Sheet: Post Race
TBM (Kg)	B FAT %	B FAT (Kg)	BMI	Lean (Kg)	Lean %	Wtr (Lt)	Wtr %	pH	pCO2 (mmHg)	pO2 (mmHg)	Na+ (mmol/L)	K+ (mmol/L)	Ca++ (mmol/L)	Glu (mg/dL)	Lac (mmol/L)	Hct %	HCO3- (mmol/L)	Time Race (min)	Group
64.8	9.4	6.1	21.9	58.7	90.6	43	66.4	7.46	31	71	145	5	1.22	109	4.1	51	22	312.18	Group 1 (Fastest)
66.5	8	5.3	21.5	61.2	92	44.8	67.4	7.44	33	68	144	4	1.17	111	3.5	43	22.4	346.02	Group 1 (Fastest)
61	9.2	5.6	23.2	55.4	90.8	40.6	66.6	7.38	36	75	143	3.9	1.18	75	2.1	49	21.3	364	Group 1 (Fastest)
75	8.8	6.6	21.4	68.4	91.2	50.1	66.8	7.46	35	69	143	5.2	1.18	92	1.9	46	24.9	368.52	Group 1 (Fastest)
58.5	9.7	5.7	21.5	52.8	90.3	38.6	66	7.4	33	71	141	4.5	1.22	80	2.8	46	20.4	372.82	Group 1 (Fastest)
75.4	6.9	5.2	24.1	70.2	93.1	51.4	68.2	7.43	34	63	145	4.6	1.18	150	5.8	45	22.6	389.87	Group 1 (Fastest)
75.5	8.7	6.6	23.3	68.9	91.3	50.4	66.8	7.45	33	70	145	3.8	1.17	112	3	38	22.9	421.68	Group 1 (Fastest)
75.4	8.6	6.5	23.5	68.9	91.4	50.4	66.8	7.41	31	66	145	4.3	1.22	111	3.2	47	19.6	429.72	Group 1 (Fastest)
72.2	9	6.5	23	65.7	91	48.1	66.6	7.46	33	62	146	4.1	1.24	96	2.2	48	23	433.4	Group 1 (Fastest)
63.4	5.7	3.6	21.2	59.8	94.3	43.8	69.1	7.46	39	69	149	4.8	1.17	91	3.4	44	27.7	446.6	Group 1 (Fastest)
66.9	9.1	6.1	22.9	60.8	90.9	44.5	66.5	7.47	33	52	145	4.1	1.15	85	2.8	47	24	447.27	Group 2 (Moderate-Fast)
68.8	8.6	5.9	19.9	62.9	91.4	46	66.9	7.4	33	61	142	3.9	1.3	69	2	46	20.4	453.38	Group 2 (Moderate-Fast)
81	10.2	8.3	25.9	72.7	89.8	53.2	65.7	7.41	33	74	146	4.5	1.16	125	4.6	45	20.9	465.22	Group 2 (Moderate-Fast)
82.9	11.6	9.4	23.9	71.5	88.4	52.3	64.6	7.38	37	61	146	4.4	1.19	116	2.9	48	21.9	465.33	Group 2 (Moderate-Fast)
74.6	11.3	8.4	24.4	62.2	88.7	48.5	65	7.5	32	69	145	4.6	1.2	94	1.9	55	25	466.78	Group 2 (Moderate-Fast)
98.6	11.6	11.4	29.8	87.2	88.4	63.8	64.7	7.44	30	73	143	4.4	1.18	91	3.1	45	20.4	476.33	Group 2 (Moderate-Fast)
79.9	12.5	10	26.7	69.9	87.5	51.2	64.1	7.42	38	62	143	4.4	1.2	72	2.2	48	24.6	477.32	Group 2 (Moderate-Fast)
71.6	11.9	8.5	24.2	63.1	88.1	46.2	64.5	7.35	32	62	146	3.9	1.16	123	3.7	46	17.7	477.93	Group 2 (Moderate-Fast)
87.6	7.3	6.4	25.9	8.2	92.7	59.4	67.8	7.45	37	70	147	3.7	1.24	76	2.8	44	25.7	480.92	Group 2 (Moderate-Fast)
74.3	10	7.4	25.1	66.9	90	49	65.9	7.42	33	59	148	4.3	1.23	87	2.6	52	21.4	480.93	Group 2 (Moderate-Fast)
63.9	9.1	5.8	22.4	58.1	90.9	42.5	66.5	7.4	37	61	145	3.9	1.2	69	2.3	44	22.9	484.18	Group 3 (Moderate-Slow)
81.2	11.9	9.7	25.1	71.5	88.1	52.3	64.4	7.43	36	69	146	4.2	1.2	111	1.3	49	23.9	484.87	Group 3 (Moderate-Slow)
69.9	10.7	7.4	23.3	61.6	89.3	45.1	65.4	7.43	31	74	139	4.1	1.13	85	1.5	49	20.6	488.58	Group 3 (Moderate-Slow)
75.9	12.1	9.2	26	66.7	87.9	48.8	64.3	7.46	27	76	151	4.8	1.26	55	3	51	19.2	514.88	Group 3 (Moderate-Slow)
69.5	10.6	7.4	23	62.1	89.4	45.5	65.5	7.4	32	65	141	4.4	1.24	80	2.5	48	20.8	522.33	Group 3 (Moderate-Slow)
77.1	8.6	6.1	23	65	91.4	47.6	66.9	7.42	33	65	144	3.5	1.11	79	1.7	42	21.4	527.3	Group 3 (Moderate-Slow)
73.4	11.2	8.2	24.5	65.2	88.2	47.7	65	7.4	31	64	139	3.9	1.19	77	3.1	50	19.2	533.15	Group 3 (Moderate-Slow)
83	11.3	9.4	26.2	73.6	88.7	53.9	64.9	7.46	35	59	141	3.6	1.14	87	1.9	48	24.9	533.32	Group 3 (Moderate-Slow)
94.1	10.9	10.3	26.9	83.8	89.1	61.3	65.5	7.42	32	62	141	3.9	1.17	105	2.8	50	20.8	536.15	Group 3 (Moderate-Slow)
69.4	9.5	6.6	22.9	62.8	90.5	46	66.3	7.42	38	62	148	4.2	1.2	81	1.9	44	24.6	558.6	Group 3 (Moderate-Slow)
77.7	9.5	7.4	24.5	70.3	90.5	51.5	66.3	7.41	29	85	141	4.6	1.13	82	2.4	50	18.4	595.65	Group 4 (Slowest)
69.1	10.4	7.2	23.6	61.9	89.6	45.3	65.6	7.44	39	60	142	4.5	1.09	88	3.6	45	26.5	602.87	Group 4 (Slowest)
74.3	10.5	7.8	25.1	66.5	89.5	48.7	65.5	7.38	38	61	141	4.5	1.23	122	1.9	48	22.5	605.57	Group 4 (Slowest)
60.6	4.3	2.6	19.3	58	95.7	42.5	70.1	7.37	30	67	140	4	1.16	115	2.6	43	17.3	607.23	Group 4 (Slowest)
67.6	9.6	6.5	24.5	61.1	90.4	44.7	66.1	7.39	33	64	141	4.4	1.12	124	2.1	44	20	622.35	Group 4 (Slowest)
66.1	71	4.7	21.8	61.4	92.9	44.9	67.9	7.39	35	64	142	3.9	1.16	75	2.3	43	21.2	623.48	Group 4 (Slowest)
76.3	11.1	8.5	25.2	67.8	88.9	49.6	65	7.39	33	63	144	4.3	1.18	66	2.4	49	20	641.27	Group 4 (Slowest)
74.5	12.5	9.3	24.9	65.2	87.5	47.7	64	7.38	34	58	144	4.1	1.16	79	3.8	43	20.1	641.28	Group 4 (Slowest)
72.3	9.7	7	26.2	65.3	90.3	47.8	66.1	7.4	33	70	143	4.1	1.14	75	3.5	43	20.4	641.38	Group 4 (Slowest)
67.4	9.5	6.4	20.1	61	90.5	44.7	66.3	7.36	34	57	141	3.9	1.19	64	2.1	50	19.2	668.75	Group 4 (Slowest)
